# Supplementary material for: Effects of short-term hyperoxemia on cerebral autoregulation and tissue oxygenation in acute brain injured patients
Source: Front Physiol. 2023 Feb 8;14:1113386. doi: 10.3389/fphys.2023.1113386 (PMC9944047; doi:10.3389/fphys.2023.1113386)
Supplement: Supplementary file 1 [file Table2.XLSX]

## Sheet: Sheet1
ID	Therapy	ICP	CPP	ABP	PRx	SPO2	rSO2	Hhbtot	oxygHb	deoxygen	PaO2	PaCO2
1	Baseline	16.8		91	0.435	98	63		-5.1	0.1	97	40
1	FiO2	16.78		92.12	0.3624	100	68		3.2	1.1	198	42
2	Baseline	6.32		82	0.4321	95	65		6.1	3.4	88	45
2	FiO2	6.218		84.02	0.5461	99.17	70		11.8	-1.3	201	45
3	Baseline	9.12		76	0.2342	99	53		2.6	0.8	112	48
3	FiO2	8.855		75.23	0.2548	100	57		4.4	2.9	199	51
4	Baseline	3.44		87.18	0.4609	98	74		0.295	-0.0753	97	39
4	FiO2	4.012		73.67	0.6143	99.96	77		0.4237	-0.2035	187	38
5	Baseline	3.862		77.05	0.0454	97	55.73		0.37	-0.0636	90	49
5	FiO2	5.02		79.3	0.2833	100	58.28		6.167	0.1956	185	45
6	Baseline	6.18		84.5	0.0597	96	55.87		4.347	0.1679	93	46
6	FiO2	6.404		88.74	0.1603	100	58.53		7.107	0.6584	190	45
7	Baseline	5.48		95.45	0.6667	96	56.88		4.703	0.3244	85	43
7	FiO2	6.13		99.73	0.6156	100	60		8.07	0.817	202	42
8	Baseline	13.99		83.19	0.5904	97.05	61.49		5.185	2.132	106	38
8	FiO2	13.66		87.43	0.5423	100	65		10.345	3.5267	197	37
9	Baseline	31.5		96.1	0.3724	95	61		9.2	2.6	94	44
9	FiO2	30.45		95.6	0.3564	100	65		11.5	3.2	201	44
10	Baseline	10.7989		82.66	0.0999	98.09	62		1.8	2.214	85	45
10	FiO2	11.32		83.43	0.1211	100	65		4.301	5.856	197	45
11	Baseline	12.84		87.56	-0.135	96	58.99		3.9	2.45	94	39
11	FiO2	13.344		88	0.0012	100	60		12.1	5.101	197	38
12	Baseline	12.53		73	0.1234	96	70.89		1.8	1.9	85	47
12	FiO2	11.24		74.15	0.154	100	74		8.2	5.7	187	45
13	Baseline	8.73		90	0.2132	95	70.84		4.9	6.3	99	44
13	FiO2	7.991		90.93	0.1999	100	73		6.5	7.4	189	45
14	Baseline	12.32		102	0.0112	96	70.83		5.1	2.6	80	43
14	FiO2	11.02		101	-0.0894	100	73		8.2	3.4	178	40
15	Baseline	18.9		63	-0.0233	94	59.82		4.9	5.628	99	41
15	FiO2	19.1		65	0.232	100	62		6.5	5.869	198	42
16	Baseline	16.43		71	-0.2654	95	65		4.197	3.14	102	35
16	FiO2	16.87		72.16	-0.1921	100	70		8.38	10.21	205	35
17	Baseline	19.43		74.2	0.3213	96	70		1.1	3.2	101	37
17	FiO2	19.49		75	0.3453	100	72		9.3	6.1	216	38
18	Baseline	17.32		68.79	0.2132	96	64		2.8	2.926	93	37
18	FiO2	17.56		69.8	0.1893	100	68		4.4	3.2	195	38
19	Baseline	13.42		87.25	0.4365	96	61.2		0.262	1.621	103	43
19	FiO2	12.32		87	0.5432	100	65		3.4	3.1	210	43
20	Baseline	13.21		82.32	0.1033	96	57.35		1.6	2.1	106	42
20	FiO2	12.12		83.2	0.1121	100	62		2.6	4.1	196	41
21	Baseline	17.43		91.28	0.4312	96	39.88		1.6	1.689	117	37
21	FiO2	16.43		95.6	0.3955	100	45		3.2	2.8	213	38
22	Baseline	17.32		70.84	0.213	95	57		2.3	3.023	98	39
22	FiO2	17.87		72.87	0.1984	100	62		6.4	4.3	210	41
23	Baseline	20.23		78.45	0.1121	94	57.12		2.8	2.1	99	37
23	FiO2	19.33		77	0.2212	100	58		6.7	3.2	209	39
24	Baseline	19.32		83.33	0.1932	96	49.52		2.7	2.3	89	42
24	FiO2	18.78		86.44	-0.1877	100	53		3.5	4.2	189	42
25	Baseline	17.34		78.62	0.1938	97	61		2.354	3.023	96	42
25	FiO2	16.44		79	0.2132	100	63		5.4	5.4	188	43

## Sheet: Sheet2
ID	ID
Avola	1
Avola	1
Avola	1
Avola	1
Avola	1
Avola	1
Avola	1
Cama	2
Cama	2
Cama	2
Cama	2
Cama	2
Cama	2
Cama	2
Cama	2
Figone	3
Figone	3
Figone	3
Figone	3
Figone	3
Marocco	4
Marocco	4
Marocco	4
Marocco	4
Marocco	4
Marocco	4
Marocco	4
Tavella	5
Tavella	5
Tavella	5
Tavella	5
Tavella	5
Tavella	5
Tavella	5
Tavella	5
Brunod	6
Brunod	6
Brunod	6
Brunod	6
Brunod	6
Brunod	6
Brunod	6
Brunod	6
Fracassin	7
Fracassin	7
Fracassin	7
Fracassin	7
Fracassin	7
Fracassin	7
Fracassin	7
Fracassin	7
Maiani	8
Maiani	8
Maiani	8
Maiani	8
Maiani	8
Maiani	8
Maiani	8
Marchini	9
Marchini	9
Marchini	9
Marchini	9
Marchini	9
Marchini	9
Marchini	9
Montero	10
Montero	10
Montero	10
Montero	10
Montero	10
Montero	10
Montero	10
Montero	10
Picasso	11
Picasso	11
Picasso	11
Picasso	11
Picasso	11
Picasso	11
Rabia	12
Rabia	12
Rabia	12
Rabia	12
Rabia	12
Rabia	12
Rabia	12
Rabia	12
Roccatagliata	13
Roccatagliata	13
Roccatagliata	13
Roccatagliata	13
Roccatagliata	13
Roccatagliata	13
Roccatagliata	13
Roccatagliata	13
Roccatagliata	13
Russo	14
Russo	14
Russo	14
Russo	14
Russo	14
Caiffa	15
Caiffa	15
Caiffa	15
Caiffa	15
Caiffa	15
Caiffa	15
Caiffa	15
